# Supplementary material for: Next generation sequencing data of a defined microbial mock community
Source: Sci Data. 2016 Sep 27;3:160081. doi: 10.1038/sdata.2016.81 (PMC5037974; doi:10.1038/sdata.2016.81)
Supplement: Supplementary file 2 [file sdata201681-isa1.zip]

Archive with 3 entries (3 files):
- i_Investigation.txt
- s_study_Woyke.txt
- a_assay_Woyke.txt
