# Supplementary material for: Next generation sequencing data of a defined microbial mock community
Source: Sci Data. 2016 Sep 27;3:160081. doi: 10.1038/sdata.2016.81 (PMC5037974; doi:10.1038/sdata.2016.81)
Supplement: Supplementary file 2 [file sdata201681-isa1.zip › i_Investigation.txt]

# Investigation File generated for Scientific Data with Investigation File Authoring Tool version 0.1.0 on 09/08/2016 - This metadata file is CC0
ONTOLOGY SOURCE REFERENCE
Term Source Name	NCBITAXON	OBI	NCIT	ERO
Term Source File	http://data.bioontology.org/ontologies/NCBITAXON	http://data.bioontology.org/ontologies/OBI	http://data.bioontology.org/ontologies/NCIT	http://data.bioontology.org/ontologies/ERO
Term Source Version	2015AB	2014-08-18	16.05e	2013-08-02
Term Source Description	National Center for Biotechnology Information (NCBI) Organismal Classification	Ontology for Biomedical Investigations	National Cancer Institute Thesaurus	Eagle-I Research Resource Ontology
INVESTIGATION
Investigation Identifier
Investigation Title
Investigation Description
Investigation Submission Date
Investigation Public Release Date
INVESTIGATION PUBLICATIONS
Investigation PubMed ID
Investigation Publication DOI
Investigation Publication Author List
Investigation Publication Title
Investigation Publication Status
Investigation Publication Status Term Accession Number
Investigation Publication Status Term Source REF
INVESTIGATION CONTACTS
Investigation Person Last Name
Investigation Person Mid Initials
Investigation Person First Name
Investigation Person Address
Investigation Person Phone
Investigation Person Fax
Investigation Person Email
Investigation Person Affiliation
Investigation Person Roles
Investigation Person Roles Term Accession Number
Investigation Person Roles Term Source REF
STUDY
Study Identifier	10.1038/sdata.2016.81
Study Title	Next generation sequencing data of a defined microbial mock community
Study Submission Date	10/06/2016
Study Public Release Date	27/09/2016
Study Description	http://www.nature.com/articles/sdata201681#abstract
Study File Name	s_study_Woyke.txt
Comment[Subject Keywords]	///;//;///;///
Comment[Manuscript Licence]	CC BY-4.0
Comment[Experimental Metadata Licence]	CC0
Comment[Supplementary Information File Name]	Supplementary information	
Comment[Supplementary Information File Type]	pdf	x-zip-compressed
Comment[Supplementary Information File URL]	http://www.nature.com/articles/sdata201681#supplementary-information	http://www.nature.com/articles/sdata201681#supplementary-information
Comment[Data Repository]	NCBI Sequence Read Archive;NCBI Sequence Read Archive
Comment[Data Record Accession]	SRX1836716;SRX1836715
Comment[Data Record URI]	http://www.ncbi.nlm.nih.gov/sra/?term=SRX1836716;http://www.ncbi.nlm.nih.gov/sra/?term=SRX1836715
STUDY DESIGN DESCRIPTORS
Study Design Type	protocol optimization design
Study Design Type Term Accession Number	OBI:0001401
Study Design Type Term Source REF	OBI
STUDY PUBLICATIONS
Study PubMed ID	""	""	""
Study Publication DOI	doi:10.1186/s12864-015-2063-6	doi:10.1038/ismej.2015.249	doi:10.1093/bioinformatics/btw144
Study Publication Author List	""	""	""
Study Publication Title	""	""	""
Study Publication Status	published	published	published
Study Publication Status Term Accession Number			
Study Publication Status Term Source REF			
STUDY FACTORS
Study Factor Name	sequencing technology
Study Factor Type	Technology Platform
Study Factor Type Term Accession Number	NCIT:C45378
Study Factor Type Term Source REF	NCIT
STUDY ASSAYS
Study Assay Measurement Type	metagenomics analysis
Study Assay Measurement Type Term Accession Number	ERO:0000657
Study Assay Measurement Type Term Source REF	ERO
Study Assay Technology Type	DNA sequencing
Study Assay Technology Type Term Accession Number	OBI:0000626
Study Assay Technology Type Term Source REF	OBI
Study Assay Technology Platform	""
Study Assay File Name	a_assay_Woyke.txt
STUDY PROTOCOLS
Study Protocol Name	Cultivation and DNA extraction	Library creation and sequencing	Sequence QC
Study Protocol Type	DNA extraction	next generation DNA sequencing	quality control
Study Protocol Type Term Accession Number	OBI:0000257	ERO:0001183	ERO:0001219
Study Protocol Type Term Source REF	OBI	ERO	ERO
Study Protocol Description			
Study Protocol URI	""	""	""
Study Protocol Version			
Study Protocol Parameters Name	DNA extraction method or source	sequencing instrument; manufacturer	""
Study Protocol Parameters Name Term Accession Number	""	""	""
Study Protocol Parameters Name Term Source REF	""	""	""
Study Protocol Components Name	""	""	""
Study Protocol Components Type	""	""	""
Study Protocol Components Type Term Accession Number	""	""	""
Study Protocol Components Type Term Source REF	""	""	""
STUDY CONTACTS
Study Person Last Name	Singer	Andreopoulos	Bowers	Lee	Deshpande	Chiniquy	Ciobanu	Klenk	Zane	Daum	Clum	Cheng	Copeland	Woyke
Study Person First Name	Esther	Bill	Robert M.	Janey	Shweta	Jennifer	Doina	Hans-Peter	Matthew	Christopher	Alicia	Jan-Fang	Alex	Tanja
Study Person Mid Initials														
Study Person Email	""	""	""	""	""	""	""	""	""	""	""	""	""	twoyke@lbl.gov
Study Person Phone														
Study Person Fax														
Study Person Address														
Study Person Affiliation	DOE Joint Genome Institute, Walnut Creek, California 94598, USA	DOE Joint Genome Institute, Walnut Creek, California 94598, USA	DOE Joint Genome Institute, Walnut Creek, California 94598, USA	DOE Joint Genome Institute, Walnut Creek, California 94598, USA	DOE Joint Genome Institute, Walnut Creek, California 94598, USA	DOE Joint Genome Institute, Walnut Creek, California 94598, USA	DOE Joint Genome Institute, Walnut Creek, California 94598, USA	Newcastle University, Newcastle upon Tyne, NE1 7RU, UK	DOE Joint Genome Institute, Walnut Creek, California 94598, USA	DOE Joint Genome Institute, Walnut Creek, California 94598, USA	DOE Joint Genome Institute, Walnut Creek, California 94598, USA	DOE Joint Genome Institute, Walnut Creek, California 94598, USA	DOE Joint Genome Institute, Walnut Creek, California 94598, USA	DOE Joint Genome Institute, Walnut Creek, California 94598, USA
Study Person Roles														
Study Person Roles Term Accession Number														
Study Person Roles Term Source REF														
Comment[Study Person ORCID]														
Comment[Funder]														
Comment[FundRef ID]														
Comment[Funder Term Source REF]														
Comment[Grant Identifier]														
