# Supplementary material for: Next generation sequencing data of a defined microbial mock community
Source: Sci Data. 2016 Sep 27;3:160081. doi: 10.1038/sdata.2016.81 (PMC5037974; doi:10.1038/sdata.2016.81)
Supplement: Supplementary file 2 [file sdata201681-isa1.zip › s_study_Woyke.txt]

Source Name	Characteristics[organism]	Term Source REF	Term Accession Number	Protocol REF	Parameter Value[DNA extraction method or source]	Sample Name
Bovine	Clostridium perfringens	NCBITAXON	NCBITaxon:1502	Cultivation and DNA extraction	American Type- Culture Collection	MBARC-26
Various	Clostridium thermocellum	NCBITAXON	NCBITaxon:1515	Cultivation and DNA extraction	American Type- Culture Collection	MBARC-26
Seawater	Coraliomargarita akajimensis	NCBITAXON	NCBITaxon:395922	Cultivation and DNA extraction	Masterpure Gram-Positive DNA Purification Kit	MBARC-26
Sewage	Corynebacterium glutamicum	NCBITAXON	NCBITaxon:1718	Cultivation and DNA extraction	Moore, D. D. & Dowhan, D. Preparation and Analysis of DNA Current Protocols in Molecular Biology (1995)	MBARC-26
Pond sediment	Desulfosporosinus acidiphilus	NCBITAXON	NCBITaxon:885581	Cultivation and DNA extraction	Jetflex Genomic DNA Purification Kit	MBARC-26
Aquifer groundwater	Desulfosporosinus meridiei	NCBITAXON	NCBITaxon:79209	Cultivation and DNA extraction	Jetflex Genomic DNA Purification Kit	MBARC-26
Freshwater mud	Desulfotomaculum gibsoniae	NCBITAXON	NCBITaxon:102134	Cultivation and DNA extraction	Jetflex Genomic DNA Purification Kit	MBARC-26
Seawater collected in a mussel farm	Echinicola vietnamensis	NCBITAXON	NCBITaxon:390884	Cultivation and DNA extraction	Jetflex Genomic DNA Purification Kit	MBARC-26
Human stool	Escherichia coli	NCBITAXON	NCBITaxon:562	Cultivation and DNA extraction	American Type- Culture Collection	MBARC-26
Hot mud of spa	Fervidobacterium pennivorans	NCBITAXON	NCBITaxon:93466	Cultivation and DNA extraction	Moore, D. D. & Dowhan, D. Preparation and Analysis of DNA Current Protocols in Molecular Biology (1995)	MBARC-26
Lilium auratium	Frateuria aurantia	NCBITAXON	NCBITaxon:81475	Cultivation and DNA extraction	Jetflex Genomic DNA Purification Kit	MBARC-26
Saline lake	Halovivax ruber	NCBITAXON	NCBITaxon:387341	Cultivation and DNA extraction	Masterpure Gram-Positive DNA Purification Kit	MBARC-26
Brackish water	Hirschia baltica	NCBITAXON	NCBITaxon:2724	Cultivation and DNA extraction	Blood and Cell Culture DNA Maxi Kit	MBARC-26
Hot spring 50C	Meiothermus silvanus	NCBITAXON	NCBITaxon:52022	Cultivation and DNA extraction	Qiagen Genomic 500 DNA kit	MBARC-26
Solar saltworks	Natronobacterium gregoryi	NCBITAXON	NCBITaxon:44930	Cultivation and DNA extraction	Masterpure Gram-Positive DNA Purification Kit	MBARC-26
Lake	Natronococcus occultus	NCBITAXON	NCBITaxon:29288	Cultivation and DNA extraction	Jetflex Genomic DNA Purification Kit	MBARC-26
Soil	Nocardiopsis dassonvillei	NCBITAXON	NCBITaxon:2014	Cultivation and DNA extraction	Qiagen Genomic 500 DNA kit	MBARC-26
Human gingival crevice	Olsenella uli	NCBITAXON	NCBITaxon:133926	Cultivation and DNA extraction	Jetflex Genomic DNA Purification Kit	MBARC-26
Cr-contaminated aquifer	Pseudomonas stutzeri	NCBITAXON	NCBITaxon:316	Cultivation and DNA extraction	Wizard Genomic DNA Purification Kit	MBARC-26
African frog	Salmonella bongori	NCBITAXON	NCBITaxon:54736	Cultivation and DNA extraction	American Type- Culture Collection	MBARC-26
Animal tissue	Salmonella enterica	NCBITAXON	NCBITaxon:28901	Cultivation and DNA extraction	American Type- Culture Collection	MBARC-26
Human sputum	Segniliparus rotundus	NCBITAXON	NCBITaxon:286802	Cultivation and DNA extraction	Qiagen Genomic 500 DNA kit	MBARC-26
Oil field	Spirochaeta smaragdinae	NCBITAXON	NCBITaxon:55206	Cultivation and DNA extraction	Masterpure Gram-Positive DNA Purification Kit	MBARC-26
Infected wound	Streptococcus pyogenes	NCBITAXON	NCBITaxon:1314	Cultivation and DNA extraction	American Type- Culture Collection	MBARC-26
Soil	Terriglobus roseus	NCBITAXON	NCBITaxon:392734	Cultivation and DNA extraction	Jetflex Genomic DNA Purification Kit	MBARC-26
Composting reactor	Thermobacillus composti	NCBITAXON	NCBITaxon:377615	Cultivation and DNA extraction	Moore, D. D. & Dowhan, D. Preparation and Analysis of DNA Current Protocols in Molecular Biology (1995)	MBARC-26
