# Supplementary material for: Next generation sequencing data of a defined microbial mock community
Source: Sci Data. 2016 Sep 27;3:160081. doi: 10.1038/sdata.2016.81 (PMC5037974; doi:10.1038/sdata.2016.81)
Supplement: Supplementary file 2 [file sdata201681-isa1.zip › a_assay_Woyke.txt]

Sample Name	Protocol REF	Parameter Value[sequencing instrument]	Parameter Value[manufacturer]	Protocol REF	Assay Name	Raw Data File	Comment[Data Repository]	Comment[Data Record Accession]	Comment[Data Record URI]	Factor Value[sequencing technology]
MBARC-26	Library creation and sequencing	Illumina HiSeq sequencing platform	Illumina	Sequence QC	Illumina	SRR3656745	NCBI Sequence Read Archive	SRX1836716	http://www.ncbi.nlm.nih.gov/sra/?term=SRX1836716	Illumina
MBARC-26	Library creation and sequencing	Pacific Biosciences RSII sequencer	Pacific Biosciences	Sequence QC	PacBio	SRR3656744	NCBI Sequence Read Archive	SRX1836715	http://www.ncbi.nlm.nih.gov/sra/?term=SRX1836715	PacBio
